# Supplementary material for: Analysis of the genomic landscape of yolk sac tumors reveals mechanisms of evolution and chemoresistance
Source: Nat Commun. 2021 Jun 11;12:3579. doi: 10.1038/s41467-021-23681-0 (PMC8196104; doi:10.1038/s41467-021-23681-0)
Supplement: Supplementary file 4 — Supplementary Data 1 [file 41467_2021_23681_MOESM4_ESM.xlsx]

## Sheet: Clinical Information
Supplementary Data 1. The clinical information from patients with yolk sac tumors used in this study.
Sample ID	Sample type	Sample site	Stage (FIGO)	Chemotherapy response	Patient Status	WES.depth	RNAseq.MappingRate
P01-P	Primary	Ovary	I	S	NED	277.62	0.799
P02-P	Primary	Gonad	III	R	DOD	152.897	NA
P02-R	Relapse	Pelvic cavity	III	R	DOD	277.933	NA
P03-P	Primary	Gonad	II	R	AWD	269.167	NA
P03-R	Relapse	Pelvic cavity	II	R	AWD	283.349	NA
P04-P	Primary	Ovary	I	R	AWD	230.549	NA
P04-R	Relapse	Pelvic cavity	I	R	AWD	223.819	0.831
P05-P	Primary	Ovary	IV	R	AWD	337.06	NA
P05-R	Relapse	Pelvic cavity	IV	R	AWD	242.204	NA
P06-P	Primary	Ovary	II	S	NED	242.594	NA
P07-P	Primary	Ovary	III	R	AWD	232.504	NA
P07-R1	Relapse1	Transverse colon	III	R	AWD	250.281	NA
P07-R2	Relapse2	Spleen	III	R	AWD	343.589	0.808
P07-R3	Relapse3	Pelvic cavity	III	R	AWD	305.219	0.789
P08-R1	Relapse1	Ascending colon	III	R	AWD	171.06	0.845
P08-R2	Relapse2	Ascending colon	III	R	AWD	264.188	0.825
P09-P	Primary	Ovary	IV	S	NED	247.673	NA
P10-P	Primary	Ovary	IV	S	NED	225.237	NA
P11-P	Primary	Ovary	I	R	NED	200.157	NA
P11-R	Relapse	Pelvic cavity	I	R	NED	360.908	0.882
P12-P	Primary	Ovary	III	S	NED	211.969	0.804
P13-P	Primary	Vagina	I	S	NED	254.993	NA
P14-P	Primary	Ovary	III	S	NED	233.757	NA
P15-P	Primary	Ovary	II	S	NED	185.523	NA
P16-R	Relapse	Pelvic cavity	I	R	DOD	257.174	0.852
P17-P	Primary	Ovary	I	S	NED	213.589	NA
P18-P	Primary	Ovary	I	S	NED	186.253	NA
P19-R1	Relapse1	Instestine	III	R	DOD	169.384	0.881
P19-R2	Relapse2	Stomach	III	R	DOD	161.391	NA
P20-P	Primary	Ovary	I	S	NED	229.298	NA
P21-R	Relapse	Lung	III	S	NED	158.635	NA
P22-P	Primary	Ovary	IV	S	NED	266.198	NA
P23-P	Primary	Ovary	III	R	NED	172.375	NA
P23-R	Relapse	Pelvic cavity	III	R	NED	260.323	0.775
P24-P	Primary	Ovary	III	S	NED	255.189	NA
P25-P	Primary	Ovary	III	S	NED	244.825	NA
P26-P	Primary	Ovary	I	S	NED	261.835	NA
P27-P	Primary	Ovary	I	S	NED	327.1	NA
P28-P	Primary	Ovary	I	S	NED	276.722	NA
P29-P	Primary	Ovary	I	S	NED	197.649	NA
P30-P	Primary	Ovary	III	S	NED	306.596	0.881
Note：PFS=DOD=dead of disease；AWD=alive with disease；NED=no evidence of disease
